# Supplementary material for: Circular RNA testis-expressed 14 overexpression induces apoptosis and suppresses migration of ox-LDL-stimulated vascular smooth muscle cells via regulating the microRNA 6509-3p/thanatos-associated domain-containing apoptosis-associated protein 1 axis
Source: Bioengineered. 2022 May 29;13(5):13150–61. doi: 10.1080/21655979.2022.2070582 (PMC9275967; doi:10.1080/21655979.2022.2070582)
Supplement: Supplemental Material [file KBIE_A_2070582_SM3123.zip]

Archive with 6 entries (5 files):
- supplementary/
- supplementary/supplementary figure 1.tif
- supplementary/supplementary figure 2.tif
- supplementary/supplementary figure 3.tif
- supplementary/supplementary figure 4.tif
- supplementary/supplementary figure 5.tif
